# Supplementary material for: Intrinsically disordered protein biosensor tracks the physical-chemical effects of osmotic stress on cells
Source: Nat Commun. 2021 Sep 14;12:5438. doi: 10.1038/s41467-021-25736-8 (PMC8440526; doi:10.1038/s41467-021-25736-8)
Supplement: Supplementary file 6 — Source Data [file 41467_2021_25736_MOESM6_ESM.xlsx]

## Sheet: Fig 1b
[NaCl] M	Normalized DxAm/DxDm	Construct
0	1.01001	AtLEA4-5
0	0.990123	AtLEA4-5
0	0.999869	AtLEA4-5
0	0.990087	AtLEA4-5
0	1.0122	AtLEA4-5
0	0.997716	AtLEA4-5
0	1.00817	AtLEA4-5
0	0.987512	AtLEA4-5
0	1.00432	AtLEA4-5
0.2	0.97063	AtLEA4-5
0.2	0.9633	AtLEA4-5
0.2	1.04189	AtLEA4-5
0.2	1.0014	AtLEA4-5
0.2	1.09311	AtLEA4-5
0.2	1.15525	AtLEA4-5
0.2	1.06774	AtLEA4-5
0.2	1.08459	AtLEA4-5
0.2	1.08149	AtLEA4-5
0.4	1.10517	AtLEA4-5
0.4	1.166	AtLEA4-5
0.4	1.14622	AtLEA4-5
0.4	1.18283	AtLEA4-5
0.4	1.30153	AtLEA4-5
0.4	1.19996	AtLEA4-5
0.4	1.14583	AtLEA4-5
0.4	1.29696	AtLEA4-5
0.4	1.18146	AtLEA4-5
0.6	1.34274	AtLEA4-5
0.6	1.49684	AtLEA4-5
0.6	1.44573	AtLEA4-5
0.6	1.45946	AtLEA4-5
0.6	1.55824	AtLEA4-5
0.6	1.43326	AtLEA4-5
0.6	1.50892	AtLEA4-5
0.6	1.5019	AtLEA4-5
0.6	1.38667	AtLEA4-5
0.8	1.59275	AtLEA4-5
0.8	1.73308	AtLEA4-5
0.8	1.70178	AtLEA4-5
0.8	1.86204	AtLEA4-5
0.8	1.82004	AtLEA4-5
0.8	1.78621	AtLEA4-5
0.8	1.77562	AtLEA4-5
0.8	1.77409	AtLEA4-5
0.8	1.89867	AtLEA4-5
1	1.92294	AtLEA4-5
1	1.98304	AtLEA4-5
1	1.96047	AtLEA4-5
1	2.13943	AtLEA4-5
1	2.01652	AtLEA4-5
1	2.0147	AtLEA4-5
1	2.02116	AtLEA4-5
1	2.07262	AtLEA4-5
1	2.10854	AtLEA4-5
1.2	2.0118	AtLEA4-5
1.2	2.03622	AtLEA4-5
1.2	2.07259	AtLEA4-5
1.2	2.1619	AtLEA4-5
1.2	2.14668	AtLEA4-5
1.2	2.11991	AtLEA4-5
1.2	2.07884	AtLEA4-5
1.2	2.04252	AtLEA4-5
1.2	2.04602	AtLEA4-5
1.4	2.07607	AtLEA4-5
1.4	1.99007	AtLEA4-5
1.4	1.95306	AtLEA4-5
1.4	2.10613	AtLEA4-5
1.4	2.11718	AtLEA4-5
1.4	2.08881	AtLEA4-5
1.4	1.94899	AtLEA4-5
1.4	2.03661	AtLEA4-5
1.4	1.99591	AtLEA4-5
0	1.00246	AtLEA4-2
0	1.0009	AtLEA4-2
0	0.996643	AtLEA4-2
0	0.951379	AtLEA4-2
0	1.02367	AtLEA4-2
0	1.02495	AtLEA4-2
0	0.983224	AtLEA4-2
0	0.995472	AtLEA4-2
0	1.0213	AtLEA4-2
0.2	1.02308	AtLEA4-2
0.2	1.03568	AtLEA4-2
0.2	1.03348	AtLEA4-2
0.2	0.989489	AtLEA4-2
0.2	0.974666	AtLEA4-2
0.2	1.03902	AtLEA4-2
0.2	1.02507	AtLEA4-2
0.2	1.00144	AtLEA4-2
0.2	1.0114	AtLEA4-2
0.4	1.12236	AtLEA4-2
0.4	1.04886	AtLEA4-2
0.4	1.07936	AtLEA4-2
0.4	1.05808	AtLEA4-2
0.4	1.06012	AtLEA4-2
0.4	1.04021	AtLEA4-2
0.4	1.08758	AtLEA4-2
0.4	1.08615	AtLEA4-2
0.4	1.11126	AtLEA4-2
0.6	1.12902	AtLEA4-2
0.6	1.17104	AtLEA4-2
0.6	1.17954	AtLEA4-2
0.6	1.14469	AtLEA4-2
0.6	1.17889	AtLEA4-2
0.6	1.15125	AtLEA4-2
0.6	1.17228	AtLEA4-2
0.6	1.08365	AtLEA4-2
0.6	1.23274	AtLEA4-2
0.8	1.27256	AtLEA4-2
0.8	1.2605	AtLEA4-2
0.8	1.27924	AtLEA4-2
0.8	1.2422	AtLEA4-2
0.8	1.27064	AtLEA4-2
0.8	1.27674	AtLEA4-2
0.8	1.25338	AtLEA4-2
0.8	1.32484	AtLEA4-2
0.8	1.30045	AtLEA4-2
1	1.35218	AtLEA4-2
1	1.3445	AtLEA4-2
1	1.30303	AtLEA4-2
1	1.33182	AtLEA4-2
1	1.34839	AtLEA4-2
1	1.3312	AtLEA4-2
1	1.3301	AtLEA4-2
1	1.27946	AtLEA4-2
1	1.31738	AtLEA4-2
1.2	1.30305	AtLEA4-2
1.2	1.3329	AtLEA4-2
1.2	1.32293	AtLEA4-2
1.2	1.36182	AtLEA4-2
1.2	1.39549	AtLEA4-2
1.2	1.34029	AtLEA4-2
1.2	1.3363	AtLEA4-2
1.2	1.31482	AtLEA4-2
1.2	1.33252	AtLEA4-2
1.4	1.27802	AtLEA4-2
1.4	1.3156	AtLEA4-2
1.4	1.27375	AtLEA4-2
1.4	1.28072	AtLEA4-2
1.4	1.32037	AtLEA4-2
1.4	1.36179	AtLEA4-2
1.4	1.24623	AtLEA4-2
1.4	1.29953	AtLEA4-2
1.4	1.29035	AtLEA4-2
0	1.00017	ABP
0	1.00059	ABP
0	0.999248	ABP
0	0.927838	ABP
0	1.03898	ABP
0	1.03318	ABP
0	1.00757	ABP
0	0.980042	ABP
0	1.01239	ABP
0.2	0.973501	ABP
0.2	1.00496	ABP
0.2	0.9879	ABP
0.2	0.977737	ABP
0.2	0.973129	ABP
0.2	0.979038	ABP
0.2	0.991277	ABP
0.2	1.05071	ABP
0.2	0.997214	ABP
0.4	0.997423	ABP
0.4	1.03196	ABP
0.4	1.05322	ABP
0.4	0.956675	ABP
0.4	0.998617	ABP
0.4	0.992144	ABP
0.4	1.02776	ABP
0.4	1.02998	ABP
0.4	1.05122	ABP
0.6	1.06413	ABP
0.6	1.08326	ABP
0.6	1.07053	ABP
0.6	1.0161	ABP
0.6	1.04944	ABP
0.6	1.06111	ABP
0.6	1.10709	ABP
0.6	1.04308	ABP
0.6	1.07971	ABP
0.8	1.13087	ABP
0.8	1.13188	ABP
0.8	1.16792	ABP
0.8	1.12134	ABP
0.8	1.11302	ABP
0.8	1.1264	ABP
0.8	1.17158	ABP
0.8	1.19266	ABP
0.8	1.15356	ABP
1	1.1512	ABP
1	1.15885	ABP
1	1.17664	ABP
1	1.14293	ABP
1	1.12919	ABP
1	1.13512	ABP
1	1.16429	ABP
1	1.21326	ABP
1	1.17077	ABP
1.2	1.14048	ABP
1.2	1.14616	ABP
1.2	1.11998	ABP
1.2	1.07223	ABP
1.2	1.10662	ABP
1.2	1.09208	ABP
1.2	1.15829	ABP
1.2	1.13748	ABP
1.2	1.14483	ABP
1.4	1.12824	ABP
1.4	1.14385	ABP
1.4	1.16559	ABP
1.4	1.09678	ABP
1.4	1.10719	ABP
1.4	1.12275	ABP
1.4	1.16986	ABP
1.4	1.12843	ABP
1.4	1.12624	ABP

## Sheet: Fig 1c
Wavelength (nm)	Normalized fluorescence	[NaCl] M
460	0.277797	0
465	0.504872	0
470	0.775551	0
475	0.96569	0
480	1.00905	0
485	0.957225	0
490	0.918216	0
495	0.927441	0
500	0.970044	0
505	0.994955	0
510	0.982897	0
515	1	0
520	1.07764	0
525	1.14453	0
530	1.08807	0
535	0.934282	0
540	0.757791	0
545	0.613019	0
550	0.495508	0
460	0.286156	0.2
465	0.508892	0.2
470	0.777842	0.2
475	0.956337	0.2
480	0.985174	0.2
485	0.930459	0.2
490	0.894209	0.2
495	0.91264	0.2
500	0.955215	0.2
505	0.978577	0.2
510	0.968035	0.2
515	1	0.2
520	1.10038	0.2
525	1.18377	0.2
530	1.12113	0.2
535	0.956405	0.2
540	0.778896	0.2
545	0.628626	0.2
550	0.509573	0.2
460	0.266233	0.4
465	0.479664	0.4
470	0.730033	0.4
475	0.90197	0.4
480	0.929142	0.4
485	0.876923	0.4
490	0.844098	0.4
495	0.86332	0.4
500	0.905431	0.4
505	0.923522	0.4
510	0.930581	0.4
515	1	0.4
520	1.14891	0.4
525	1.26356	0.4
530	1.20757	0.4
535	1.03433	0.4
540	0.833442	0.4
545	0.670413	0.4
550	0.539558	0.4
460	0.245599	0.6
465	0.43331	0.6
470	0.664754	0.6
475	0.818697	0.6
480	0.850246	0.6
485	0.80169	0.6
490	0.766866	0.6
495	0.7875	0.6
500	0.826866	0.6
505	0.856127	0.6
510	0.885035	0.6
515	1	0.6
520	1.22264	0.6
525	1.3913	0.6
530	1.35331	0.6
535	1.15236	0.6
540	0.925986	0.6
545	0.732887	0.6
550	0.586408	0.6
460	0.222904	0.8
465	0.39221	0.8
470	0.599785	0.8
475	0.740585	0.8
480	0.758643	0.8
485	0.718363	0.8
490	0.694848	0.8
495	0.708598	0.8
500	0.747945	0.8
505	0.783594	0.8
510	0.833603	0.8
515	1	0.8
520	1.2928	0.8
525	1.50849	0.8
530	1.47036	0.8
535	1.25837	0.8
540	1.00381	0.8
545	0.791061	0.8
550	0.633746	0.8
460	0.211123	1
465	0.36933	1
470	0.563977	1
475	0.698802	1
480	0.720853	1
485	0.688478	1
490	0.659124	1
495	0.671679	1
500	0.712652	1
505	0.749415	1
510	0.813339	1
515	1	1
520	1.34088	1
525	1.58811	1
530	1.5534	1
535	1.32882	1
540	1.06525	1
545	0.839203	1
550	0.666607	1
460	0.201624	1.2
465	0.357681	1.2
470	0.547524	1.2
475	0.677046	1.2
480	0.701588	1.2
485	0.665301	1.2
490	0.637642	1.2
495	0.655586	1.2
500	0.698035	1.2
505	0.731748	1.2
510	0.801856	1.2
515	1	1.2
520	1.3451	1.2
525	1.60527	1.2
530	1.58849	1.2
535	1.36102	1.2
540	1.07924	1.2
545	0.846661	1.2
550	0.672841	1.2
460	0.205183	1.4
465	0.361463	1.4
470	0.55729	1.4
475	0.688169	1.4
480	0.714082	1.4
485	0.670663	1.4
490	0.646139	1.4
495	0.65999	1.4
500	0.704214	1.4
505	0.746098	1.4
510	0.803881	1.4
515	1	1.4
520	1.35138	1.4
525	1.60703	1.4
530	1.59007	1.4
535	1.36921	1.4
540	1.08662	1.4
545	0.849786	1.4
550	0.67567	1.4

## Sheet: Fig 1d
[NaCl] M	NormalizedDxAm/DxDm	Construct
1	1.92294	AtLEA4-5
1	1.98304	AtLEA4-5
1	1.96047	AtLEA4-5
1	2.13943	AtLEA4-5
1	2.01652	AtLEA4-5
1	2.0147	AtLEA4-5
1	2.02116	AtLEA4-5
1	2.07262	AtLEA4-5
1	2.10854	AtLEA4-5
1	1.46805	N-AtLEA4-5
1	1.50753	N-AtLEA4-5
1	1.56107	N-AtLEA4-5
1	1.47944	N-AtLEA4-5
1	1.42959	N-AtLEA4-5
1	1.56184	N-AtLEA4-5
1	1.47404	N-AtLEA4-5
1	1.50493	N-AtLEA4-5
1	1.47076	N-AtLEA4-5
1	1.48829	C-AtLEA4-5
1	1.42142	C-AtLEA4-5
1	1.42457	C-AtLEA4-5
1	1.37577	C-AtLEA4-5
1	1.3911	C-AtLEA4-5
1	1.36963	C-AtLEA4-5
1	1.38755	C-AtLEA4-5
1	1.38924	C-AtLEA4-5
1	1.38736	C-AtLEA4-5

## Sheet: Fig 1e
Residue	PONDR Score	Construct
1	0.99947	AtLEA4-5
2	0.997126	AtLEA4-5
3	0.991508	AtLEA4-5
4	0.991088	AtLEA4-5
5	0.906432	AtLEA4-5
6	0.870825	AtLEA4-5
7	0.8199	AtLEA4-5
8	0.76669	AtLEA4-5
9	0.705817	AtLEA4-5
10	0.647834	AtLEA4-5
11	0.566682	AtLEA4-5
12	0.494859	AtLEA4-5
13	0.42705	AtLEA4-5
14	0.370975	AtLEA4-5
15	0.301193	AtLEA4-5
16	0.24556	AtLEA4-5
17	0.207121	AtLEA4-5
18	0.168084	AtLEA4-5
19	0.127881	AtLEA4-5
20	0.14568	AtLEA4-5
21	0.158815	AtLEA4-5
22	0.250429	AtLEA4-5
23	0.33051	AtLEA4-5
24	0.433777	AtLEA4-5
25	0.538022	AtLEA4-5
26	0.628021	AtLEA4-5
27	0.726044	AtLEA4-5
28	0.820418	AtLEA4-5
29	0.891132	AtLEA4-5
30	0.955721	AtLEA4-5
31	0.941739	AtLEA4-5
32	0.928096	AtLEA4-5
33	0.915273	AtLEA4-5
34	0.910818	AtLEA4-5
35	0.906324	AtLEA4-5
36	0.904376	AtLEA4-5
37	0.909575	AtLEA4-5
38	0.912526	AtLEA4-5
39	0.9203	AtLEA4-5
40	0.928393	AtLEA4-5
41	0.917758	AtLEA4-5
42	0.917292	AtLEA4-5
43	0.873801	AtLEA4-5
44	0.795101	AtLEA4-5
45	0.691638	AtLEA4-5
46	0.663045	AtLEA4-5
47	0.646503	AtLEA4-5
48	0.633758	AtLEA4-5
49	0.635514	AtLEA4-5
50	0.655483	AtLEA4-5
51	0.663727	AtLEA4-5
52	0.707071	AtLEA4-5
53	0.785558	AtLEA4-5
54	0.88681	AtLEA4-5
55	0.900782	AtLEA4-5
56	0.915269	AtLEA4-5
57	0.926164	AtLEA4-5
58	0.9155	AtLEA4-5
59	0.905936	AtLEA4-5
60	0.897142	AtLEA4-5
61	0.888193	AtLEA4-5
62	0.879581	AtLEA4-5
63	0.864421	AtLEA4-5
64	0.858789	AtLEA4-5
65	0.83577	AtLEA4-5
66	0.824681	AtLEA4-5
67	0.804782	AtLEA4-5
68	0.770258	AtLEA4-5
69	0.735403	AtLEA4-5
70	0.709262	AtLEA4-5
71	0.679227	AtLEA4-5
72	0.655476	AtLEA4-5
73	0.644427	AtLEA4-5
74	0.63971	AtLEA4-5
75	0.628036	AtLEA4-5
76	0.634972	AtLEA4-5
77	0.67833	AtLEA4-5
78	0.725649	AtLEA4-5
79	0.764805	AtLEA4-5
80	0.805249	AtLEA4-5
81	0.845693	AtLEA4-5
82	0.872447	AtLEA4-5
83	0.89973	AtLEA4-5
84	0.927548	AtLEA4-5
85	0.946005	AtLEA4-5
86	0.947286	AtLEA4-5
87	0.944016	AtLEA4-5
88	0.94421	AtLEA4-5
89	0.946381	AtLEA4-5
90	0.946465	AtLEA4-5
91	0.949091	AtLEA4-5
92	0.95206	AtLEA4-5
93	0.955029	AtLEA4-5
94	0.963871	AtLEA4-5
95	0.966967	AtLEA4-5
96	0.971019	AtLEA4-5
97	0.971098	AtLEA4-5
98	0.969358	AtLEA4-5
99	0.970998	AtLEA4-5
100	0.959702	AtLEA4-5
101	0.950851	AtLEA4-5
102	0.929105	AtLEA4-5
103	0.89424	AtLEA4-5
104	0.863426	AtLEA4-5
105	0.836315	AtLEA4-5
106	0.822357	AtLEA4-5
107	0.809113	AtLEA4-5
108	0.786388	AtLEA4-5
109	0.764242	AtLEA4-5
110	0.730594	AtLEA4-5
111	0.731714	AtLEA4-5
112	0.725482	AtLEA4-5
113	0.715199	AtLEA4-5
114	0.685044	AtLEA4-5
115	0.639169	AtLEA4-5
116	0.594755	AtLEA4-5
117	0.558529	AtLEA4-5
118	0.530617	AtLEA4-5
119	0.5231	AtLEA4-5
120	0.470208	AtLEA4-5
121	0.455548	AtLEA4-5
122	0.469548	AtLEA4-5
123	0.506203	AtLEA4-5
124	0.540073	AtLEA4-5
125	0.583791	AtLEA4-5
126	0.622971	AtLEA4-5
127	0.639125	AtLEA4-5
128	0.627475	AtLEA4-5
129	0.661716	AtLEA4-5
130	0.685339	AtLEA4-5
131	0.69728	AtLEA4-5
132	0.685379	AtLEA4-5
133	0.695163	AtLEA4-5
134	0.691076	AtLEA4-5
135	0.706543	AtLEA4-5
136	0.744775	AtLEA4-5
137	0.800929	AtLEA4-5
138	0.832896	AtLEA4-5
139	0.860036	AtLEA4-5
140	0.8702	AtLEA4-5
141	0.865365	AtLEA4-5
142	0.849495	AtLEA4-5
143	0.834203	AtLEA4-5
144	0.823528	AtLEA4-5
145	0.802213	AtLEA4-5
146	0.7791	AtLEA4-5
147	0.74521	AtLEA4-5
148	0.69196	AtLEA4-5
149	0.64838	AtLEA4-5
150	0.648555	AtLEA4-5
151	0.633478	AtLEA4-5
152	0.636181	AtLEA4-5
153	0.609585	AtLEA4-5
154	0.611587	AtLEA4-5
155	0.549787	AtLEA4-5
156	0.678819	AtLEA4-5
157	0.591819	AtLEA4-5
158	0.736809	AtLEA4-5
1	0.600828	Scramble-1
2	0.651981	Scramble-1
3	0.407376	Scramble-1
4	0.415745	Scramble-1
5	0.622783	Scramble-1
6	0.657463	Scramble-1
7	0.684023	Scramble-1
8	0.738854	Scramble-1
9	0.787492	Scramble-1
10	0.83317	Scramble-1
11	0.873754	Scramble-1
12	0.893227	Scramble-1
13	0.8918	Scramble-1
14	0.885845	Scramble-1
15	0.880554	Scramble-1
16	0.877252	Scramble-1
17	0.870455	Scramble-1
18	0.862544	Scramble-1
19	0.850296	Scramble-1
20	0.823233	Scramble-1
21	0.794512	Scramble-1
22	0.764826	Scramble-1
23	0.753626	Scramble-1
24	0.743136	Scramble-1
25	0.706389	Scramble-1
26	0.630499	Scramble-1
27	0.553203	Scramble-1
28	0.473954	Scramble-1
29	0.473608	Scramble-1
30	0.475993	Scramble-1
31	0.489521	Scramble-1
32	0.495685	Scramble-1
33	0.485959	Scramble-1
34	0.501165	Scramble-1
35	0.552709	Scramble-1
36	0.629192	Scramble-1
37	0.706036	Scramble-1
38	0.66792	Scramble-1
39	0.613176	Scramble-1
40	0.545582	Scramble-1
41	0.462998	Scramble-1
42	0.395712	Scramble-1
43	0.348117	Scramble-1
44	0.340377	Scramble-1
45	0.315955	Scramble-1
46	0.263871	Scramble-1
47	0.283391	Scramble-1
48	0.327658	Scramble-1
49	0.412258	Scramble-1
50	0.502344	Scramble-1
51	0.593568	Scramble-1
52	0.668167	Scramble-1
53	0.697807	Scramble-1
54	0.737498	Scramble-1
55	0.80407	Scramble-1
56	0.853642	Scramble-1
57	0.88344	Scramble-1
58	0.8776	Scramble-1
59	0.888634	Scramble-1
60	0.886872	Scramble-1
61	0.895648	Scramble-1
62	0.90389	Scramble-1
63	0.903598	Scramble-1
64	0.89164	Scramble-1
65	0.854945	Scramble-1
66	0.829108	Scramble-1
67	0.80731	Scramble-1
68	0.777503	Scramble-1
69	0.773005	Scramble-1
70	0.760107	Scramble-1
71	0.731997	Scramble-1
72	0.633539	Scramble-1
73	0.547651	Scramble-1
74	0.513629	Scramble-1
75	0.464023	Scramble-1
76	0.422081	Scramble-1
77	0.371635	Scramble-1
78	0.316689	Scramble-1
79	0.2553	Scramble-1
80	0.21997	Scramble-1
81	0.25969	Scramble-1
82	0.310232	Scramble-1
83	0.336517	Scramble-1
84	0.355832	Scramble-1
85	0.379927	Scramble-1
86	0.429537	Scramble-1
87	0.473012	Scramble-1
88	0.50086	Scramble-1
89	0.521972	Scramble-1
90	0.53639	Scramble-1
91	0.53865	Scramble-1
92	0.550973	Scramble-1
93	0.552897	Scramble-1
94	0.535823	Scramble-1
95	0.48773	Scramble-1
96	0.437212	Scramble-1
97	0.40533	Scramble-1
98	0.363087	Scramble-1
99	0.370104	Scramble-1
100	0.379388	Scramble-1
101	0.373507	Scramble-1
102	0.400999	Scramble-1
103	0.434269	Scramble-1
104	0.467071	Scramble-1
105	0.484232	Scramble-1
106	0.487204	Scramble-1
107	0.507272	Scramble-1
108	0.486664	Scramble-1
109	0.492562	Scramble-1
110	0.480879	Scramble-1
111	0.46684	Scramble-1
112	0.449324	Scramble-1
113	0.467125	Scramble-1
114	0.505796	Scramble-1
115	0.556929	Scramble-1
116	0.596741	Scramble-1
117	0.644778	Scramble-1
118	0.646809	Scramble-1
119	0.687349	Scramble-1
120	0.735686	Scramble-1
121	0.781721	Scramble-1
122	0.798373	Scramble-1
123	0.809379	Scramble-1
124	0.822113	Scramble-1
125	0.847088	Scramble-1
126	0.85455	Scramble-1
127	0.844074	Scramble-1
128	0.807719	Scramble-1
129	0.752005	Scramble-1
130	0.691738	Scramble-1
131	0.622044	Scramble-1
132	0.598304	Scramble-1
133	0.570737	Scramble-1
134	0.53781	Scramble-1
135	0.514379	Scramble-1
136	0.533396	Scramble-1
137	0.558618	Scramble-1
138	0.597859	Scramble-1
139	0.654418	Scramble-1
140	0.725681	Scramble-1
141	0.70742	Scramble-1
142	0.701177	Scramble-1
143	0.697039	Scramble-1
144	0.681626	Scramble-1
145	0.664943	Scramble-1
146	0.619522	Scramble-1
147	0.591332	Scramble-1
148	0.558104	Scramble-1
149	0.537655	Scramble-1
150	0.570269	Scramble-1
151	0.603269	Scramble-1
152	0.636551	Scramble-1
153	0.649806	Scramble-1
154	0.668547	Scramble-1
155	0.878845	Scramble-1
156	0.860353	Scramble-1
157	0.657752	Scramble-1
158	0.746547	Scramble-1
1	0.903832	Scramble-2
2	0.854527	Scramble-2
3	0.852171	Scramble-2
4	0.814095	Scramble-2
5	0.716219	Scramble-2
6	0.696601	Scramble-2
7	0.656026	Scramble-2
8	0.612387	Scramble-2
9	0.569787	Scramble-2
10	0.545011	Scramble-2
11	0.468847	Scramble-2
12	0.426747	Scramble-2
13	0.427093	Scramble-2
14	0.429598	Scramble-2
15	0.406882	Scramble-2
16	0.40118	Scramble-2
17	0.415121	Scramble-2
18	0.46415	Scramble-2
19	0.515847	Scramble-2
20	0.60072	Scramble-2
21	0.667944	Scramble-2
22	0.695736	Scramble-2
23	0.726387	Scramble-2
24	0.764269	Scramble-2
25	0.8068	Scramble-2
26	0.836827	Scramble-2
27	0.82718	Scramble-2
28	0.818295	Scramble-2
29	0.820125	Scramble-2
30	0.824466	Scramble-2
31	0.827021	Scramble-2
32	0.825592	Scramble-2
33	0.816989	Scramble-2
34	0.807693	Scramble-2
35	0.787369	Scramble-2
36	0.776798	Scramble-2
37	0.766212	Scramble-2
38	0.757369	Scramble-2
39	0.757873	Scramble-2
40	0.757324	Scramble-2
41	0.764404	Scramble-2
42	0.767466	Scramble-2
43	0.723715	Scramble-2
44	0.666706	Scramble-2
45	0.598266	Scramble-2
46	0.516259	Scramble-2
47	0.434243	Scramble-2
48	0.343543	Scramble-2
49	0.252681	Scramble-2
50	0.155582	Scramble-2
51	0.0653302	Scramble-2
52	0.0300357	Scramble-2
53	0.015521	Scramble-2
54	0.008659	Scramble-2
55	0.00970378	Scramble-2
56	0.0127458	Scramble-2
57	0.0156965	Scramble-2
58	0.0182471	Scramble-2
59	0.0209143	Scramble-2
60	0.0230332	Scramble-2
61	0.0224713	Scramble-2
62	0.021924	Scramble-2
63	0.0557088	Scramble-2
64	0.0878568	Scramble-2
65	0.162504	Scramble-2
66	0.222648	Scramble-2
67	0.316506	Scramble-2
68	0.399453	Scramble-2
69	0.437263	Scramble-2
70	0.437996	Scramble-2
71	0.469686	Scramble-2
72	0.483969	Scramble-2
73	0.495696	Scramble-2
74	0.465428	Scramble-2
75	0.479932	Scramble-2
76	0.474395	Scramble-2
77	0.480109	Scramble-2
78	0.527463	Scramble-2
79	0.610629	Scramble-2
80	0.633464	Scramble-2
81	0.619891	Scramble-2
82	0.610004	Scramble-2
83	0.593289	Scramble-2
84	0.550318	Scramble-2
85	0.462844	Scramble-2
86	0.373059	Scramble-2
87	0.297475	Scramble-2
88	0.224588	Scramble-2
89	0.215818	Scramble-2
90	0.264175	Scramble-2
91	0.332149	Scramble-2
92	0.397693	Scramble-2
93	0.452497	Scramble-2
94	0.523226	Scramble-2
95	0.591552	Scramble-2
96	0.643217	Scramble-2
97	0.711986	Scramble-2
98	0.735709	Scramble-2
99	0.723897	Scramble-2
100	0.709766	Scramble-2
101	0.696454	Scramble-2
102	0.692786	Scramble-2
103	0.705915	Scramble-2
104	0.723926	Scramble-2
105	0.746963	Scramble-2
106	0.749163	Scramble-2
107	0.753414	Scramble-2
108	0.757512	Scramble-2
109	0.71942	Scramble-2
110	0.687452	Scramble-2
111	0.65407	Scramble-2
112	0.619785	Scramble-2
113	0.584446	Scramble-2
114	0.549804	Scramble-2
115	0.503202	Scramble-2
116	0.466695	Scramble-2
117	0.430032	Scramble-2
118	0.442169	Scramble-2
119	0.467637	Scramble-2
120	0.463507	Scramble-2
121	0.488368	Scramble-2
122	0.52458	Scramble-2
123	0.56231	Scramble-2
124	0.608815	Scramble-2
125	0.654251	Scramble-2
126	0.699687	Scramble-2
127	0.735146	Scramble-2
128	0.763239	Scramble-2
129	0.81943	Scramble-2
130	0.842792	Scramble-2
131	0.845041	Scramble-2
132	0.843302	Scramble-2
133	0.847054	Scramble-2
134	0.854756	Scramble-2
135	0.865695	Scramble-2
136	0.862186	Scramble-2
137	0.851632	Scramble-2
138	0.838151	Scramble-2
139	0.831164	Scramble-2
140	0.826525	Scramble-2
141	0.806377	Scramble-2
142	0.789999	Scramble-2
143	0.768686	Scramble-2
144	0.730103	Scramble-2
145	0.698739	Scramble-2
146	0.651841	Scramble-2
147	0.606299	Scramble-2
148	0.563456	Scramble-2
149	0.518866	Scramble-2
150	0.501766	Scramble-2
151	0.475785	Scramble-2
152	0.45198	Scramble-2
153	0.444197	Scramble-2
154	0.420198	Scramble-2
155	0.41016	Scramble-2
156	0.430743	Scramble-2
157	0.448661	Scramble-2
158	0.358423	Scramble-2
1	0.847725	Scramble-3
2	0.822699	Scramble-3
3	0.802832	Scramble-3
4	0.789345	Scramble-3
5	0.828845	Scramble-3
6	0.831594	Scramble-3
7	0.834654	Scramble-3
8	0.838876	Scramble-3
9	0.853984	Scramble-3
10	0.861577	Scramble-3
11	0.865611	Scramble-3
12	0.87137	Scramble-3
13	0.878213	Scramble-3
14	0.885759	Scramble-3
15	0.89431	Scramble-3
16	0.90298	Scramble-3
17	0.912586	Scramble-3
18	0.905026	Scramble-3
19	0.897806	Scramble-3
20	0.891993	Scramble-3
21	0.88618	Scramble-3
22	0.882252	Scramble-3
23	0.876475	Scramble-3
24	0.853186	Scramble-3
25	0.83115	Scramble-3
26	0.809222	Scramble-3
27	0.801631	Scramble-3
28	0.761381	Scramble-3
29	0.704496	Scramble-3
30	0.685658	Scramble-3
31	0.628478	Scramble-3
32	0.606022	Scramble-3
33	0.574763	Scramble-3
34	0.545793	Scramble-3
35	0.519162	Scramble-3
36	0.513033	Scramble-3
37	0.533124	Scramble-3
38	0.583868	Scramble-3
39	0.589955	Scramble-3
40	0.64787	Scramble-3
41	0.684744	Scramble-3
42	0.744626	Scramble-3
43	0.803418	Scramble-3
44	0.859834	Scramble-3
45	0.881938	Scramble-3
46	0.910074	Scramble-3
47	0.927361	Scramble-3
48	0.942809	Scramble-3
49	0.939411	Scramble-3
50	0.928281	Scramble-3
51	0.913762	Scramble-3
52	0.902461	Scramble-3
53	0.887215	Scramble-3
54	0.874679	Scramble-3
55	0.862626	Scramble-3
56	0.775963	Scramble-3
57	0.693884	Scramble-3
58	0.665881	Scramble-3
59	0.616101	Scramble-3
60	0.566322	Scramble-3
61	0.506304	Scramble-3
62	0.488948	Scramble-3
63	0.485412	Scramble-3
64	0.480161	Scramble-3
65	0.533429	Scramble-3
66	0.588755	Scramble-3
67	0.594766	Scramble-3
68	0.617037	Scramble-3
69	0.608256	Scramble-3
70	0.609197	Scramble-3
71	0.569239	Scramble-3
72	0.516448	Scramble-3
73	0.464889	Scramble-3
74	0.430954	Scramble-3
75	0.37985	Scramble-3
76	0.313293	Scramble-3
77	0.258986	Scramble-3
78	0.235585	Scramble-3
79	0.209385	Scramble-3
80	0.183321	Scramble-3
81	0.160211	Scramble-3
82	0.221288	Scramble-3
83	0.277163	Scramble-3
84	0.361792	Scramble-3
85	0.453711	Scramble-3
86	0.534094	Scramble-3
87	0.620333	Scramble-3
88	0.706362	Scramble-3
89	0.782559	Scramble-3
90	0.868074	Scramble-3
91	0.882886	Scramble-3
92	0.900545	Scramble-3
93	0.908446	Scramble-3
94	0.924339	Scramble-3
95	0.940163	Scramble-3
96	0.950477	Scramble-3
97	0.956633	Scramble-3
98	0.975421	Scramble-3
99	0.985607	Scramble-3
100	0.982551	Scramble-3
101	0.972291	Scramble-3
102	0.95039	Scramble-3
103	0.860844	Scramble-3
104	0.774423	Scramble-3
105	0.697969	Scramble-3
106	0.635834	Scramble-3
107	0.605115	Scramble-3
108	0.587116	Scramble-3
109	0.56908	Scramble-3
110	0.558205	Scramble-3
111	0.553192	Scramble-3
112	0.6096	Scramble-3
113	0.66426	Scramble-3
114	0.691387	Scramble-3
115	0.710067	Scramble-3
116	0.718071	Scramble-3
117	0.707708	Scramble-3
118	0.700333	Scramble-3
119	0.692959	Scramble-3
120	0.6912	Scramble-3
121	0.691978	Scramble-3
122	0.688101	Scramble-3
123	0.709059	Scramble-3
124	0.706648	Scramble-3
125	0.678537	Scramble-3
126	0.65093	Scramble-3
127	0.626	Scramble-3
128	0.600362	Scramble-3
129	0.594779	Scramble-3
130	0.594474	Scramble-3
131	0.613848	Scramble-3
132	0.632792	Scramble-3
133	0.676305	Scramble-3
134	0.723039	Scramble-3
135	0.780192	Scramble-3
136	0.827216	Scramble-3
137	0.880228	Scramble-3
138	0.913822	Scramble-3
139	0.945823	Scramble-3
140	0.958919	Scramble-3
141	0.925475	Scramble-3
142	0.896203	Scramble-3
143	0.86518	Scramble-3
144	0.834456	Scramble-3
145	0.773365	Scramble-3
146	0.708041	Scramble-3
147	0.652428	Scramble-3
148	0.614464	Scramble-3
149	0.563582	Scramble-3
150	0.581513	Scramble-3
151	0.587594	Scramble-3
152	0.621637	Scramble-3
153	0.647178	Scramble-3
154	0.713848	Scramble-3
155	0.728899	Scramble-3
156	0.955593	Scramble-3
157	0.930305	Scramble-3
158	0.988832	Scramble-3
1	0.959042	Scramble-4
2	0.93233	Scramble-4
3	0.918831	Scramble-4
4	0.897944	Scramble-4
5	0.915451	Scramble-4
6	0.903237	Scramble-4
7	0.842953	Scramble-4
8	0.778868	Scramble-4
9	0.717009	Scramble-4
10	0.666474	Scramble-4
11	0.576136	Scramble-4
12	0.484373	Scramble-4
13	0.403018	Scramble-4
14	0.324254	Scramble-4
15	0.252178	Scramble-4
16	0.256822	Scramble-4
17	0.261308	Scramble-4
18	0.265891	Scramble-4
19	0.262003	Scramble-4
20	0.306691	Scramble-4
21	0.354825	Scramble-4
22	0.39551	Scramble-4
23	0.446513	Scramble-4
24	0.501341	Scramble-4
25	0.514509	Scramble-4
26	0.556062	Scramble-4
27	0.601551	Scramble-4
28	0.646358	Scramble-4
29	0.681785	Scramble-4
30	0.712453	Scramble-4
31	0.740394	Scramble-4
32	0.757424	Scramble-4
33	0.770959	Scramble-4
34	0.800472	Scramble-4
35	0.803192	Scramble-4
36	0.807184	Scramble-4
37	0.806688	Scramble-4
38	0.804899	Scramble-4
39	0.803496	Scramble-4
40	0.773154	Scramble-4
41	0.770694	Scramble-4
42	0.74422	Scramble-4
43	0.714785	Scramble-4
44	0.684619	Scramble-4
45	0.649245	Scramble-4
46	0.635121	Scramble-4
47	0.64253	Scramble-4
48	0.651793	Scramble-4
49	0.701805	Scramble-4
50	0.721854	Scramble-4
51	0.76664	Scramble-4
52	0.812251	Scramble-4
53	0.839574	Scramble-4
54	0.84818	Scramble-4
55	0.850353	Scramble-4
56	0.848439	Scramble-4
57	0.815986	Scramble-4
58	0.791251	Scramble-4
59	0.763977	Scramble-4
60	0.710005	Scramble-4
61	0.683616	Scramble-4
62	0.689608	Scramble-4
63	0.723179	Scramble-4
64	0.746258	Scramble-4
65	0.758933	Scramble-4
66	0.784836	Scramble-4
67	0.795028	Scramble-4
68	0.804024	Scramble-4
69	0.818918	Scramble-4
70	0.819307	Scramble-4
71	0.792775	Scramble-4
72	0.761845	Scramble-4
73	0.753701	Scramble-4
74	0.73041	Scramble-4
75	0.736102	Scramble-4
76	0.731038	Scramble-4
77	0.728592	Scramble-4
78	0.759062	Scramble-4
79	0.779973	Scramble-4
80	0.813627	Scramble-4
81	0.844183	Scramble-4
82	0.850883	Scramble-4
83	0.865826	Scramble-4
84	0.86173	Scramble-4
85	0.837368	Scramble-4
86	0.787626	Scramble-4
87	0.759797	Scramble-4
88	0.730587	Scramble-4
89	0.708005	Scramble-4
90	0.694943	Scramble-4
91	0.68715	Scramble-4
92	0.681061	Scramble-4
93	0.678808	Scramble-4
94	0.708783	Scramble-4
95	0.767096	Scramble-4
96	0.765905	Scramble-4
97	0.768491	Scramble-4
98	0.766936	Scramble-4
99	0.753	Scramble-4
100	0.714141	Scramble-4
101	0.635941	Scramble-4
102	0.548029	Scramble-4
103	0.455113	Scramble-4
104	0.36056	Scramble-4
105	0.293196	Scramble-4
106	0.263886	Scramble-4
107	0.257923	Scramble-4
108	0.259935	Scramble-4
109	0.277215	Scramble-4
110	0.315711	Scramble-4
111	0.413145	Scramble-4
112	0.516455	Scramble-4
113	0.619211	Scramble-4
114	0.719243	Scramble-4
115	0.779223	Scramble-4
116	0.817767	Scramble-4
117	0.85521	Scramble-4
118	0.896831	Scramble-4
119	0.953778	Scramble-4
120	0.966273	Scramble-4
121	0.972871	Scramble-4
122	0.979069	Scramble-4
123	0.975845	Scramble-4
124	0.980212	Scramble-4
125	0.98462	Scramble-4
126	0.98056	Scramble-4
127	0.973661	Scramble-4
128	0.966673	Scramble-4
129	0.95759	Scramble-4
130	0.948507	Scramble-4
131	0.903391	Scramble-4
132	0.831179	Scramble-4
133	0.744896	Scramble-4
134	0.659067	Scramble-4
135	0.577993	Scramble-4
136	0.501597	Scramble-4
137	0.461574	Scramble-4
138	0.387039	Scramble-4
139	0.31044	Scramble-4
140	0.277531	Scramble-4
141	0.295612	Scramble-4
142	0.320929	Scramble-4
143	0.357737	Scramble-4
144	0.411557	Scramble-4
145	0.417505	Scramble-4
146	0.413464	Scramble-4
147	0.45133	Scramble-4
148	0.467149	Scramble-4
149	0.476147	Scramble-4
150	0.476168	Scramble-4
151	0.481221	Scramble-4
152	0.453185	Scramble-4
153	0.401169	Scramble-4
154	0.388569	Scramble-4
155	0.487964	Scramble-4
156	0.295515	Scramble-4
157	0.247806	Scramble-4
158	0.186348	Scramble-4
1	0.984638	Scramble-5
2	0.971931	Scramble-5
3	0.956458	Scramble-5
4	0.93903	Scramble-5
5	0.96236	Scramble-5
6	0.961653	Scramble-5
7	0.94281	Scramble-5
8	0.91536	Scramble-5
9	0.900802	Scramble-5
10	0.87561	Scramble-5
11	0.786487	Scramble-5
12	0.694919	Scramble-5
13	0.606883	Scramble-5
14	0.556226	Scramble-5
15	0.520473	Scramble-5
16	0.497782	Scramble-5
17	0.487547	Scramble-5
18	0.461855	Scramble-5
19	0.451351	Scramble-5
20	0.506285	Scramble-5
21	0.567639	Scramble-5
22	0.630443	Scramble-5
23	0.667141	Scramble-5
24	0.688256	Scramble-5
25	0.715855	Scramble-5
26	0.741326	Scramble-5
27	0.771103	Scramble-5
28	0.792469	Scramble-5
29	0.811451	Scramble-5
30	0.824375	Scramble-5
31	0.83602	Scramble-5
32	0.833156	Scramble-5
33	0.83092	Scramble-5
34	0.828684	Scramble-5
35	0.828851	Scramble-5
36	0.826305	Scramble-5
37	0.826923	Scramble-5
38	0.827574	Scramble-5
39	0.830114	Scramble-5
40	0.83603	Scramble-5
41	0.836849	Scramble-5
42	0.837857	Scramble-5
43	0.839879	Scramble-5
44	0.839432	Scramble-5
45	0.841509	Scramble-5
46	0.841115	Scramble-5
47	0.843009	Scramble-5
48	0.845702	Scramble-5
49	0.847049	Scramble-5
50	0.859005	Scramble-5
51	0.847716	Scramble-5
52	0.855975	Scramble-5
53	0.831858	Scramble-5
54	0.796299	Scramble-5
55	0.740052	Scramble-5
56	0.666439	Scramble-5
57	0.581817	Scramble-5
58	0.496014	Scramble-5
59	0.404558	Scramble-5
60	0.337099	Scramble-5
61	0.2426	Scramble-5
62	0.190482	Scramble-5
63	0.148917	Scramble-5
64	0.198099	Scramble-5
65	0.267549	Scramble-5
66	0.26855	Scramble-5
67	0.268002	Scramble-5
68	0.267276	Scramble-5
69	0.264294	Scramble-5
70	0.266833	Scramble-5
71	0.259283	Scramble-5
72	0.264153	Scramble-5
73	0.201067	Scramble-5
74	0.189334	Scramble-5
75	0.241954	Scramble-5
76	0.306429	Scramble-5
77	0.380951	Scramble-5
78	0.462242	Scramble-5
79	0.537402	Scramble-5
80	0.62064	Scramble-5
81	0.69114	Scramble-5
82	0.765218	Scramble-5
83	0.784945	Scramble-5
84	0.817398	Scramble-5
85	0.841927	Scramble-5
86	0.852659	Scramble-5
87	0.855771	Scramble-5
88	0.87533	Scramble-5
89	0.877306	Scramble-5
90	0.883397	Scramble-5
91	0.884085	Scramble-5
92	0.884311	Scramble-5
93	0.88451	Scramble-5
94	0.885252	Scramble-5
95	0.89665	Scramble-5
96	0.910023	Scramble-5
97	0.914846	Scramble-5
98	0.925584	Scramble-5
99	0.93582	Scramble-5
100	0.946547	Scramble-5
101	0.941882	Scramble-5
102	0.936386	Scramble-5
103	0.927636	Scramble-5
104	0.928022	Scramble-5
105	0.927658	Scramble-5
106	0.926484	Scramble-5
107	0.930229	Scramble-5
108	0.918283	Scramble-5
109	0.917826	Scramble-5
110	0.932761	Scramble-5
111	0.94741	Scramble-5
112	0.962912	Scramble-5
113	0.962831	Scramble-5
114	0.963922	Scramble-5
115	0.964419	Scramble-5
116	0.963245	Scramble-5
117	0.955553	Scramble-5
118	0.935721	Scramble-5
119	0.895279	Scramble-5
120	0.827458	Scramble-5
121	0.777643	Scramble-5
122	0.747819	Scramble-5
123	0.722505	Scramble-5
124	0.701877	Scramble-5
125	0.685372	Scramble-5
126	0.665342	Scramble-5
127	0.634745	Scramble-5
128	0.617118	Scramble-5
129	0.639101	Scramble-5
130	0.642554	Scramble-5
131	0.65005	Scramble-5
132	0.65153	Scramble-5
133	0.644538	Scramble-5
134	0.629425	Scramble-5
135	0.669743	Scramble-5
136	0.721486	Scramble-5
137	0.780898	Scramble-5
138	0.828551	Scramble-5
139	0.875727	Scramble-5
140	0.89976	Scramble-5
141	0.888649	Scramble-5
142	0.881835	Scramble-5
143	0.889652	Scramble-5
144	0.85499	Scramble-5
145	0.788679	Scramble-5
146	0.719257	Scramble-5
147	0.661582	Scramble-5
148	0.604384	Scramble-5
149	0.542898	Scramble-5
150	0.533099	Scramble-5
151	0.525927	Scramble-5
152	0.512268	Scramble-5
153	0.493929	Scramble-5
154	0.506558	Scramble-5
155	0.606629	Scramble-5
156	0.639493	Scramble-5
157	0.500562	Scramble-5
158	0.500696	Scramble-5

## Sheet: Fig 1f
[NaCl] M	Normalized DxAm/DxDm	Construct
1	1.92294	AtLEA4-5
1	1.98304	AtLEA4-5
1	1.96047	AtLEA4-5
1	2.13943	AtLEA4-5
1	2.01652	AtLEA4-5
1	2.0147	AtLEA4-5
1	2.02116	AtLEA4-5
1	2.07262	AtLEA4-5
1	2.10854	AtLEA4-5
1	1.55518	Scramble-1
1	1.54766	Scramble-1
1	1.50986	Scramble-1
1	1.54497	Scramble-1
1	1.53024	Scramble-1
1	1.54449	Scramble-1
1	1.59068	Scramble-1
1	1.53941	Scramble-1
1	1.60134	Scramble-1
1	1.63796	Scramble-2
1	1.78257	Scramble-2
1	1.54594	Scramble-2
1	1.46638	Scramble-2
1	1.51819	Scramble-2
1	1.49452	Scramble-2
1	1.61107	Scramble-2
1	1.605	Scramble-2
1	1.58678	Scramble-2
1	1.51264	Scramble-3
1	1.46276	Scramble-3
1	ND	Scramble-3
1	1.44791	Scramble-3
1	1.43667	Scramble-3
1	ND	Scramble-3
1	1.53252	Scramble-3
1	1.47405	Scramble-3
1	ND	Scramble-3
1	1.52946	Scramble-4
1	1.57898	Scramble-4
1	ND	Scramble-4
1	1.56058	Scramble-4
1	1.56615	Scramble-4
1	ND	Scramble-4
1	1.52519	Scramble-4
1	1.42438	Scramble-4
1	ND	Scramble-4
1	1.58194	Scramble-5
1	1.50676	Scramble-5
1	ND	Scramble-5
1	1.50518	Scramble-5
1	1.47541	Scramble-5
1	ND	Scramble-5
1	1.23164	Scramble-5
1	1.2807	Scramble-5
1	ND	Scramble-5

## Sheet: Supplementary Fig 1a
Wavelength (nm)	Normalized fluorescence	[NaCl] M
460	0.294198	0
465	0.523201	0
470	0.802777	0
475	0.997941	0
480	1.03284	0
485	0.978778	0
490	0.943462	0
495	0.96273	0
500	1.00866	0
505	1.0275	0
510	1.0029	0
515	1	0
520	1.04466	0
525	1.07549	0
530	1.00132	0
535	0.86206	0
540	0.704851	0
545	0.575041	0
550	0.468616	0
460	0.302712	0.2
465	0.534436	0.2
470	0.804165	0.2
475	0.99482	0.2
480	1.02315	0.2
485	0.961679	0.2
490	0.933242	0.2
495	0.948782	0.2
500	0.998097	0.2
505	1.01337	0.2
510	0.99519	0.2
515	1	0.2
520	1.06723	0.2
525	1.09197	0.2
530	1.02479	0.2
535	0.880702	0.2
540	0.71933	0.2
545	0.580686	0.2
550	0.475501	0.2
460	0.290308	0.4
465	0.522076	0.4
470	0.788022	0.4
475	0.967796	0.4
480	0.992988	0.4
485	0.933202	0.4
490	0.907386	0.4
495	0.922502	0.4
500	0.973561	0.4
505	0.993663	0.4
510	0.978288	0.4
515	1	0.4
520	1.07521	0.4
525	1.1217	0.4
530	1.04841	0.4
535	0.904945	0.4
540	0.734417	0.4
545	0.599522	0.4
550	0.484313	0.4
460	0.283845	0.6
465	0.507172	0.6
470	0.762172	0.6
475	0.93341	0.6
480	0.96571	0.6
485	0.906659	0.6
490	0.876191	0.6
495	0.901267	0.6
500	0.942938	0.6
505	0.964977	0.6
510	0.960737	0.6
515	1	0.6
520	1.10496	0.6
525	1.17365	0.6
530	1.10669	0.6
535	0.954874	0.6
540	0.773636	0.6
545	0.625013	0.6
550	0.503874	0.6
460	0.272208	0.8
465	0.485212	0.8
470	0.737547	0.8
475	0.90577	0.8
480	0.933582	0.8
485	0.876453	0.8
490	0.850042	0.8
495	0.870641	0.8
500	0.912983	0.8
505	0.935814	0.8
510	0.943701	0.8
515	1	0.8
520	1.13548	0.8
525	1.2363	0.8
530	1.18675	0.8
535	1.01645	0.8
540	0.811748	0.8
545	0.653487	0.8
550	0.53186	0.8
460	0.263921	1
465	0.470042	1
470	0.707179	1
475	0.879135	1
480	0.900759	1
485	0.850338	1
490	0.823347	1
495	0.842752	1
500	0.890902	1
505	0.912267	1
510	0.92553	1
515	1	1
520	1.15751	1
525	1.2682	1
530	1.21711	1
535	1.04531	1
540	0.834907	1
545	0.679569	1
550	0.543841	1
460	0.269059	1.2
465	0.471009	1.2
470	0.718442	1.2
475	0.873094	1.2
480	0.900062	1.2
485	0.847267	1.2
490	0.818276	1.2
495	0.834509	1.2
500	0.88217	1.2
505	0.910383	1.2
510	0.924904	1.2
515	1	1.2
520	1.15185	1.2
525	1.2715	1.2
530	1.22679	1.2
535	1.04891	1.2
540	0.846333	1.2
545	0.680012	1.2
550	0.552017	1.2
460	0.274042	1.4
465	0.483175	1.4
470	0.72653	1.4
475	0.892651	1.4
480	0.908618	1.4
485	0.857128	1.4
490	0.834348	1.4
495	0.853487	1.4
500	0.901285	1.4
505	0.926198	1.4
510	0.937276	1.4
515	1	1.4
520	1.13637	1.4
525	1.23748	1.4
530	1.19343	1.4
535	1.02559	1.4
540	0.825038	1.4
545	0.660113	1.4
550	0.539138	1.4

## Sheet: Supplementary Fig 1b
Wavelength (nm)	Normalized fluorescence	[NaCl] M
460	0.268549	0
465	0.476365	0
470	0.721866	0
475	0.917963	0
480	0.956302	0
485	0.907986	0
490	0.877881	0
495	0.89875	0
500	0.938657	0
505	0.967194	0
510	0.956956	0
515	1	0
520	1.11506	0
525	1.19705	0
530	1.13998	0
535	0.981397	0
540	0.7958	0
545	0.641833	0
550	0.516185	0
460	0.275366	0.2
465	0.483655	0.2
470	0.726867	0.2
475	0.908494	0.2
480	0.945516	0.2
485	0.895409	0.2
490	0.867855	0.2
495	0.890318	0.2
500	0.935379	0.2
505	0.95485	0.2
510	0.9561	0.2
515	1	0.2
520	1.12621	0.2
525	1.20681	0.2
530	1.15707	0.2
535	0.995311	0.2
540	0.804841	0.2
545	0.646034	0.2
550	0.519248	0.2
460	0.26721	0.4
465	0.473684	0.4
470	0.714556	0.4
475	0.888879	0.4
480	0.923145	0.4
485	0.875358	0.4
490	0.845012	0.4
495	0.868575	0.4
500	0.913675	0.4
505	0.940366	0.4
510	0.93878	0.4
515	1	0.4
520	1.14173	0.4
525	1.23083	0.4
530	1.17604	0.4
535	1.01731	0.4
540	0.821669	0.4
545	0.655098	0.4
550	0.528474	0.4
460	0.260251	0.6
465	0.465017	0.6
470	0.698265	0.6
475	0.876767	0.6
480	0.910249	0.6
485	0.862591	0.6
490	0.835761	0.6
495	0.850328	0.6
500	0.893203	0.6
505	0.922033	0.6
510	0.928686	0.6
515	1	0.6
520	1.1632	0.6
525	1.26703	0.6
530	1.21411	0.6
535	1.04335	0.6
540	0.841979	0.6
545	0.673697	0.6
550	0.540505	0.6
460	0.257605	0.8
465	0.451885	0.8
470	0.692683	0.8
475	0.860843	0.8
480	0.895743	0.8
485	0.848736	0.8
490	0.818714	0.8
495	0.838093	0.8
500	0.884346	0.8
505	0.91122	0.8
510	0.92306	0.8
515	1	0.8
520	1.182	0.8
525	1.29783	0.8
530	1.24062	0.8
535	1.07113	0.8
540	0.86408	0.8
545	0.686918	0.8
550	0.549401	0.8
460	0.250908	1
465	0.444728	1
470	0.681288	1
475	0.850303	1
480	0.883232	1
485	0.836474	1
490	0.809507	1
495	0.82701	1
500	0.873466	1
505	0.900259	1
510	0.913483	1
515	1	1
520	1.18755	1
525	1.31521	1
530	1.25882	1
535	1.08103	1
540	0.87178	1
545	0.695333	1
550	0.555834	1
460	0.25135	1.2
465	0.446096	1.2
470	0.678721	1.2
475	0.855172	1.2
480	0.884737	1.2
485	0.835719	1.2
490	0.806753	1.2
495	0.825264	1.2
500	0.870854	1.2
505	0.896435	1.2
510	0.914431	1.2
515	1	1.2
520	1.18725	1.2
525	1.31605	1.2
530	1.27076	1.2
535	1.09482	1.2
540	0.876853	1.2
545	0.702117	1.2
550	0.561016	1.2
460	0.254962	1.4
465	0.448974	1.4
470	0.679572	1.4
475	0.847815	1.4
480	0.875969	1.4
485	0.835506	1.4
490	0.802155	1.4
495	0.826348	1.4
500	0.868856	1.4
505	0.893517	1.4
510	0.907871	1.4
515	1	1.4
520	1.18494	1.4
525	1.31212	1.4
530	1.26484	1.4
535	1.08821	1.4
540	0.878567	1.4
545	0.696652	1.4
550	0.560312	1.4

## Sheet: Supplementary Fig 1c
[KCl] M	Normalized DxAm/DxDm	Construct
0	0.996337	AtLEA4-5
0	0.99743	AtLEA4-5
0	1.00623	AtLEA4-5
0	0.993765	AtLEA4-5
0	1.05137	AtLEA4-5
0	0.954864	AtLEA4-5
0	1.00264	AtLEA4-5
0	1.00753	AtLEA4-5
0	0.989833	AtLEA4-5
0.2	1.1002	AtLEA4-5
0.2	1.15296	AtLEA4-5
0.2	1.05203	AtLEA4-5
0.2	0.997057	AtLEA4-5
0.2	1.08773	AtLEA4-5
0.2	1.02184	AtLEA4-5
0.2	1.08193	AtLEA4-5
0.2	1.05457	AtLEA4-5
0.2	1.04013	AtLEA4-5
0.4	1.24446	AtLEA4-5
0.4	1.1833	AtLEA4-5
0.4	1.22192	AtLEA4-5
0.4	1.19756	AtLEA4-5
0.4	1.17035	AtLEA4-5
0.4	1.20269	AtLEA4-5
0.4	1.15746	AtLEA4-5
0.4	1.12187	AtLEA4-5
0.4	1.22355	AtLEA4-5
0.6	1.31105	AtLEA4-5
0.6	1.40719	AtLEA4-5
0.6	1.37389	AtLEA4-5
0.6	1.3467	AtLEA4-5
0.6	1.30761	AtLEA4-5
0.6	1.35461	AtLEA4-5
0.6	1.34048	AtLEA4-5
0.6	1.36879	AtLEA4-5
0.6	1.34374	AtLEA4-5
0.8	1.6899	AtLEA4-5
0.8	1.5898	AtLEA4-5
0.8	1.68325	AtLEA4-5
0.8	1.71741	AtLEA4-5
0.8	1.67476	AtLEA4-5
0.8	1.63734	AtLEA4-5
0.8	1.55634	AtLEA4-5
0.8	1.61121	AtLEA4-5
0.8	1.56237	AtLEA4-5
1	1.80935	AtLEA4-5
1	1.83885	AtLEA4-5
1	1.76886	AtLEA4-5
1	1.81524	AtLEA4-5
1	1.81884	AtLEA4-5
1	1.78015	AtLEA4-5
1	1.68676	AtLEA4-5
1	1.74931	AtLEA4-5
1	1.74738	AtLEA4-5
1.2	1.84186	AtLEA4-5
1.2	1.81531	AtLEA4-5
1.2	1.8034	AtLEA4-5
1.2	1.80246	AtLEA4-5
1.2	1.80272	AtLEA4-5
1.2	1.87584	AtLEA4-5
1.2	1.7729	AtLEA4-5
1.2	1.7273	AtLEA4-5
1.2	1.72452	AtLEA4-5
1.4	1.85535	AtLEA4-5
1.4	1.83362	AtLEA4-5
1.4	1.83873	AtLEA4-5
1.4	1.7833	AtLEA4-5
1.4	1.80285	AtLEA4-5
1.4	1.67902	AtLEA4-5
1.4	1.8116	AtLEA4-5
1.4	1.71554	AtLEA4-5
1.4	1.67637	AtLEA4-5
0	1.00427	AtLEA4-2
0	0.994756	AtLEA4-2
0	1.00098	AtLEA4-2
0	0.990105	AtLEA4-2
0	1.02501	AtLEA4-2
0	0.984882	AtLEA4-2
0	1.01856	AtLEA4-2
0	0.988144	AtLEA4-2
0	0.993298	AtLEA4-2
0.2	1.01668	AtLEA4-2
0.2	1.04327	AtLEA4-2
0.2	1.03037	AtLEA4-2
0.2	1.07774	AtLEA4-2
0.2	1.02313	AtLEA4-2
0.2	1.02357	AtLEA4-2
0.2	0.999838	AtLEA4-2
0.2	1.02905	AtLEA4-2
0.2	1.03604	AtLEA4-2
0.4	1.05024	AtLEA4-2
0.4	1.06923	AtLEA4-2
0.4	1.06477	AtLEA4-2
0.4	1.1391	AtLEA4-2
0.4	1.09032	AtLEA4-2
0.4	1.06025	AtLEA4-2
0.4	1.05902	AtLEA4-2
0.4	1.09262	AtLEA4-2
0.4	1.03576	AtLEA4-2
0.6	1.18627	AtLEA4-2
0.6	1.17509	AtLEA4-2
0.6	1.11755	AtLEA4-2
0.6	1.13104	AtLEA4-2
0.6	1.15427	AtLEA4-2
0.6	1.20957	AtLEA4-2
0.6	1.12142	AtLEA4-2
0.6	1.16853	AtLEA4-2
0.6	1.13226	AtLEA4-2
0.8	1.30741	AtLEA4-2
0.8	1.25409	AtLEA4-2
0.8	1.29877	AtLEA4-2
0.8	1.25719	AtLEA4-2
0.8	1.2603	AtLEA4-2
0.8	1.2238	AtLEA4-2
0.8	1.20942	AtLEA4-2
0.8	1.26447	AtLEA4-2
0.8	1.23644	AtLEA4-2
1	1.32892	AtLEA4-2
1	1.32843	AtLEA4-2
1	1.34262	AtLEA4-2
1	1.35516	AtLEA4-2
1	1.29965	AtLEA4-2
1	1.29817	AtLEA4-2
1	1.23305	AtLEA4-2
1	1.26426	AtLEA4-2
1	1.27366	AtLEA4-2
1.2	1.26758	AtLEA4-2
1.2	1.26721	AtLEA4-2
1.2	1.25696	AtLEA4-2
1.2	1.24682	AtLEA4-2
1.2	1.28176	AtLEA4-2
1.2	1.286	AtLEA4-2
1.2	1.24204	AtLEA4-2
1.2	1.2924	AtLEA4-2
1.2	1.28338	AtLEA4-2
1.4	1.20068	AtLEA4-2
1.4	1.20869	AtLEA4-2
1.4	1.21638	AtLEA4-2
1.4	1.19289	AtLEA4-2
1.4	1.21191	AtLEA4-2
1.4	1.23402	AtLEA4-2
1.4	1.21137	AtLEA4-2
1.4	1.22277	AtLEA4-2
1.4	1.22704	AtLEA4-2
0	1.0172	ABP
0	0.988659	ABP
0	0.994138	ABP
0	0.966232	ABP
0	1.01495	ABP
0	1.01882	ABP
0	1.00857	ABP
0	1.00072	ABP
0	0.990719	ABP
0.2	1.02066	ABP
0.2	0.988271	ABP
0.2	1.01015	ABP
0.2	0.972236	ABP
0.2	0.978543	ABP
0.2	1.01748	ABP
0.2	0.997428	ABP
0.2	1.02004	ABP
0.2	0.989786	ABP
0.4	1.05789	ABP
0.4	1.08199	ABP
0.4	1.06709	ABP
0.4	1.0226	ABP
0.4	1.06595	ABP
0.4	1.05433	ABP
0.4	1.05468	ABP
0.4	1.07945	ABP
0.4	1.11865	ABP
0.6	1.09489	ABP
0.6	1.10645	ABP
0.6	1.10143	ABP
0.6	1.05917	ABP
0.6	1.06074	ABP
0.6	1.12001	ABP
0.6	1.10021	ABP
0.6	1.04942	ABP
0.6	1.11072	ABP
0.8	1.18106	ABP
0.8	1.14577	ABP
0.8	1.15407	ABP
0.8	1.12989	ABP
0.8	1.12199	ABP
0.8	1.13022	ABP
0.8	1.13781	ABP
0.8	1.12007	ABP
0.8	1.14888	ABP
1	1.17057	ABP
1	1.15774	ABP
1	1.11669	ABP
1	1.13529	ABP
1	1.17347	ABP
1	1.16057	ABP
1	1.13571	ABP
1	1.15805	ABP
1	1.18232	ABP
1.2	1.18328	ABP
1.2	1.14462	ABP
1.2	1.11654	ABP
1.2	1.12939	ABP
1.2	1.12379	ABP
1.2	1.13035	ABP
1.2	1.1076	ABP
1.2	1.15208	ABP
1.2	1.13407	ABP
1.4	1.14992	ABP
1.4	1.12655	ABP
1.4	1.13319	ABP
1.4	1.08608	ABP
1.4	1.10896	ABP
1.4	1.10532	ABP
1.4	1.13189	ABP
1.4	1.14586	ABP
1.4	1.15472	ABP

## Sheet: Supplementary Fig 1d
[Sorbitol] M	Normalized DxAm/DxDm	Construct
0	1.00977	AtLEA4-5
0	0.98172	AtLEA4-5
0	1.00851	AtLEA4-5
0	1.01883	AtLEA4-5
0	0.982397	AtLEA4-5
0	0.998774	AtLEA4-5
0	0.997487	AtLEA4-5
0	1.00241	AtLEA4-5
0	1.0001	AtLEA4-5
0.2	1.02911	AtLEA4-5
0.2	1.03064	AtLEA4-5
0.2	1.02661	AtLEA4-5
0.2	1.03839	AtLEA4-5
0.2	1.05258	AtLEA4-5
0.2	1.09421	AtLEA4-5
0.2	1.00839	AtLEA4-5
0.2	1.02792	AtLEA4-5
0.2	1.00879	AtLEA4-5
0.4	1.0533	AtLEA4-5
0.4	1.11677	AtLEA4-5
0.4	1.12927	AtLEA4-5
0.4	1.10608	AtLEA4-5
0.4	1.10173	AtLEA4-5
0.4	1.12589	AtLEA4-5
0.4	1.06469	AtLEA4-5
0.4	1.07701	AtLEA4-5
0.4	1.06504	AtLEA4-5
0.6	1.20391	AtLEA4-5
0.6	1.23187	AtLEA4-5
0.6	1.23122	AtLEA4-5
0.6	1.23682	AtLEA4-5
0.6	1.22208	AtLEA4-5
0.6	1.22977	AtLEA4-5
0.6	1.21585	AtLEA4-5
0.6	1.1761	AtLEA4-5
0.6	1.1994	AtLEA4-5
0.8	1.4074	AtLEA4-5
0.8	1.40778	AtLEA4-5
0.8	1.41431	AtLEA4-5
0.8	1.3895	AtLEA4-5
0.8	1.42832	AtLEA4-5
0.8	1.38887	AtLEA4-5
0.8	1.37989	AtLEA4-5
0.8	1.32191	AtLEA4-5
0.8	1.3284	AtLEA4-5
1	1.567	AtLEA4-5
1	1.48139	AtLEA4-5
1	1.5396	AtLEA4-5
1	1.57308	AtLEA4-5
1	1.58841	AtLEA4-5
1	1.61622	AtLEA4-5
1	1.51253	AtLEA4-5
1	1.45087	AtLEA4-5
1	1.55043	AtLEA4-5
1.2	1.64242	AtLEA4-5
1.2	1.69933	AtLEA4-5
1.2	1.67614	AtLEA4-5
1.2	1.67062	AtLEA4-5
1.2	1.66497	AtLEA4-5
1.2	1.69559	AtLEA4-5
1.2	1.68635	AtLEA4-5
1.2	1.6576	AtLEA4-5
1.2	1.68992	AtLEA4-5
1.4	1.73848	AtLEA4-5
1.4	1.69015	AtLEA4-5
1.4	1.69693	AtLEA4-5
1.4	1.65443	AtLEA4-5
1.4	1.77335	AtLEA4-5
1.4	1.69869	AtLEA4-5
1.4	1.74097	AtLEA4-5
1.4	1.7584	AtLEA4-5
1.4	1.72669	AtLEA4-5
0	1.01789	AtLEA4-2
0	0.963883	AtLEA4-2
0	1.01823	AtLEA4-2
0	0.994458	AtLEA4-2
0	1.04969	AtLEA4-2
0	0.955849	AtLEA4-2
0	0.988228	AtLEA4-2
0	1.00657	AtLEA4-2
0	1.0052	AtLEA4-2
0.2	0.995127	AtLEA4-2
0.2	1.01571	AtLEA4-2
0.2	1.04905	AtLEA4-2
0.2	1.02192	AtLEA4-2
0.2	1.00029	AtLEA4-2
0.2	0.987411	AtLEA4-2
0.2	1.00897	AtLEA4-2
0.2	1.00917	AtLEA4-2
0.2	0.961528	AtLEA4-2
0.4	1.03676	AtLEA4-2
0.4	1.04087	AtLEA4-2
0.4	1.01941	AtLEA4-2
0.4	1.03324	AtLEA4-2
0.4	0.99101	AtLEA4-2
0.4	1.00453	AtLEA4-2
0.4	1.01065	AtLEA4-2
0.4	1.0168	AtLEA4-2
0.4	1.02535	AtLEA4-2
0.6	1.08979	AtLEA4-2
0.6	1.10445	AtLEA4-2
0.6	1.10651	AtLEA4-2
0.6	1.0597	AtLEA4-2
0.6	1.01641	AtLEA4-2
0.6	1.07669	AtLEA4-2
0.6	1.03887	AtLEA4-2
0.6	1.06181	AtLEA4-2
0.6	1.08447	AtLEA4-2
0.8	1.17113	AtLEA4-2
0.8	1.16289	AtLEA4-2
0.8	1.14693	AtLEA4-2
0.8	1.10258	AtLEA4-2
0.8	1.08634	AtLEA4-2
0.8	1.11319	AtLEA4-2
0.8	1.1739	AtLEA4-2
0.8	1.14065	AtLEA4-2
0.8	1.12997	AtLEA4-2
1	1.18089	AtLEA4-2
1	1.16494	AtLEA4-2
1	1.22381	AtLEA4-2
1	1.21176	AtLEA4-2
1	1.18781	AtLEA4-2
1	1.18638	AtLEA4-2
1	1.19956	AtLEA4-2
1	1.22033	AtLEA4-2
1	1.21588	AtLEA4-2
1.2	1.28821	AtLEA4-2
1.2	1.24224	AtLEA4-2
1.2	1.28792	AtLEA4-2
1.2	1.20745	AtLEA4-2
1.2	1.22202	AtLEA4-2
1.2	1.22997	AtLEA4-2
1.2	1.2694	AtLEA4-2
1.2	1.27913	AtLEA4-2
1.2	1.27886	AtLEA4-2
1.4	1.30809	AtLEA4-2
1.4	1.32392	AtLEA4-2
1.4	1.32274	AtLEA4-2
1.4	1.28478	AtLEA4-2
1.4	1.28276	AtLEA4-2
1.4	1.2788	AtLEA4-2
1.4	1.31303	AtLEA4-2
1.4	1.31298	AtLEA4-2
1.4	1.2869	AtLEA4-2
0	1.05292	ABP
0	1.00055	ABP
0	0.946534	ABP
0	0.95823	ABP
0	1.0584	ABP
0	0.983373	ABP
0	1.01067	ABP
0	0.998505	ABP
0	0.990823	ABP
0.2	1.01613	ABP
0.2	1.04216	ABP
0.2	1.02349	ABP
0.2	1.00794	ABP
0.2	0.950889	ABP
0.2	0.951469	ABP
0.2	0.975458	ABP
0.2	0.971618	ABP
0.2	1.08176	ABP
0.4	1.08596	ABP
0.4	1.1087	ABP
0.4	1.08525	ABP
0.4	1.02838	ABP
0.4	1.02085	ABP
0.4	1.00661	ABP
0.4	1.1018	ABP
0.4	1.01916	ABP
0.4	1.01543	ABP
0.6	1.13158	ABP
0.6	1.14568	ABP
0.6	1.11737	ABP
0.6	1.06575	ABP
0.6	1.04878	ABP
0.6	1.07186	ABP
0.6	1.0557	ABP
0.6	1.05656	ABP
0.6	1.08924	ABP
0.8	1.17174	ABP
0.8	1.16512	ABP
0.8	1.15856	ABP
0.8	1.06495	ABP
0.8	1.02715	ABP
0.8	1.07453	ABP
0.8	1.16442	ABP
0.8	1.13675	ABP
0.8	1.1093	ABP
1	1.19718	ABP
1	1.17895	ABP
1	1.20479	ABP
1	1.0988	ABP
1	1.10669	ABP
1	1.09047	ABP
1	1.14519	ABP
1	1.15383	ABP
1	1.17392	ABP
1.2	1.21823	ABP
1.2	1.20624	ABP
1.2	1.20744	ABP
1.2	1.12026	ABP
1.2	1.09496	ABP
1.2	1.11636	ABP
1.2	1.18124	ABP
1.2	1.1715	ABP
1.2	1.16788	ABP
1.4	1.22711	ABP
1.4	1.22468	ABP
1.4	1.23112	ABP
1.4	1.11367	ABP
1.4	1.12724	ABP
1.4	1.11935	ABP
1.4	1.17578	ABP
1.4	1.20939	ABP
1.4	1.18596	ABP

## Sheet: Supplementary Fig 1e
mOsm	Normalized DxAm/DxDm	Construct	Treatment
0	1.01001	AtLEA4-5	NaCl
0	0.990123	AtLEA4-5	NaCl
0	0.999869	AtLEA4-5	NaCl
0	0.990087	AtLEA4-5	NaCl
0	1.0122	AtLEA4-5	NaCl
0	0.997716	AtLEA4-5	NaCl
0	1.00817	AtLEA4-5	NaCl
0	0.987512	AtLEA4-5	NaCl
0	1.00432	AtLEA4-5	NaCl
400	0.97063	AtLEA4-5	NaCl
400	0.9633	AtLEA4-5	NaCl
400	1.04189	AtLEA4-5	NaCl
400	1.0014	AtLEA4-5	NaCl
400	1.09311	AtLEA4-5	NaCl
400	1.15525	AtLEA4-5	NaCl
400	1.06774	AtLEA4-5	NaCl
400	1.08459	AtLEA4-5	NaCl
400	1.08149	AtLEA4-5	NaCl
800	1.10517	AtLEA4-5	NaCl
800	1.166	AtLEA4-5	NaCl
800	1.14622	AtLEA4-5	NaCl
800	1.18283	AtLEA4-5	NaCl
800	1.30153	AtLEA4-5	NaCl
800	1.19996	AtLEA4-5	NaCl
800	1.14583	AtLEA4-5	NaCl
800	1.29696	AtLEA4-5	NaCl
800	1.18146	AtLEA4-5	NaCl
1200	1.34274	AtLEA4-5	NaCl
1200	1.49684	AtLEA4-5	NaCl
1200	1.44573	AtLEA4-5	NaCl
1200	1.45946	AtLEA4-5	NaCl
1200	1.55824	AtLEA4-5	NaCl
1200	1.43326	AtLEA4-5	NaCl
1200	1.50892	AtLEA4-5	NaCl
1200	1.5019	AtLEA4-5	NaCl
1200	1.38667	AtLEA4-5	NaCl
1600	1.59275	AtLEA4-5	NaCl
1600	1.73308	AtLEA4-5	NaCl
1600	1.70178	AtLEA4-5	NaCl
1600	1.86204	AtLEA4-5	NaCl
1600	1.82004	AtLEA4-5	NaCl
1600	1.78621	AtLEA4-5	NaCl
1600	1.77562	AtLEA4-5	NaCl
1600	1.77409	AtLEA4-5	NaCl
1600	1.89867	AtLEA4-5	NaCl
2000	1.92294	AtLEA4-5	NaCl
2000	1.98304	AtLEA4-5	NaCl
2000	1.96047	AtLEA4-5	NaCl
2000	2.13943	AtLEA4-5	NaCl
2000	2.01652	AtLEA4-5	NaCl
2000	2.0147	AtLEA4-5	NaCl
2000	2.02116	AtLEA4-5	NaCl
2000	2.07262	AtLEA4-5	NaCl
2000	2.10854	AtLEA4-5	NaCl
2400	2.0118	AtLEA4-5	NaCl
2400	2.03622	AtLEA4-5	NaCl
2400	2.07259	AtLEA4-5	NaCl
2400	2.1619	AtLEA4-5	NaCl
2400	2.14668	AtLEA4-5	NaCl
2400	2.11991	AtLEA4-5	NaCl
2400	2.07884	AtLEA4-5	NaCl
2400	2.04252	AtLEA4-5	NaCl
2400	2.04602	AtLEA4-5	NaCl
2800	2.07607	AtLEA4-5	NaCl
2800	1.99007	AtLEA4-5	NaCl
2800	1.95306	AtLEA4-5	NaCl
2800	2.10613	AtLEA4-5	NaCl
2800	2.11718	AtLEA4-5	NaCl
2800	2.08881	AtLEA4-5	NaCl
2800	1.94899	AtLEA4-5	NaCl
2800	2.03661	AtLEA4-5	NaCl
2800	1.99591	AtLEA4-5	NaCl
0	0.996337	AtLEA4-5	KCl
0	0.99743	AtLEA4-5	KCl
0	1.00623	AtLEA4-5	KCl
0	0.993765	AtLEA4-5	KCl
0	1.05137	AtLEA4-5	KCl
0	0.954864	AtLEA4-5	KCl
0	1.00264	AtLEA4-5	KCl
0	1.00753	AtLEA4-5	KCl
0	0.989833	AtLEA4-5	KCl
400	1.1002	AtLEA4-5	KCl
400	1.15296	AtLEA4-5	KCl
400	1.05203	AtLEA4-5	KCl
400	0.997057	AtLEA4-5	KCl
400	1.08773	AtLEA4-5	KCl
400	1.02184	AtLEA4-5	KCl
400	1.08193	AtLEA4-5	KCl
400	1.05457	AtLEA4-5	KCl
400	1.04013	AtLEA4-5	KCl
800	1.24446	AtLEA4-5	KCl
800	1.1833	AtLEA4-5	KCl
800	1.22192	AtLEA4-5	KCl
800	1.19756	AtLEA4-5	KCl
800	1.17035	AtLEA4-5	KCl
800	1.20269	AtLEA4-5	KCl
800	1.15746	AtLEA4-5	KCl
800	1.12187	AtLEA4-5	KCl
800	1.22355	AtLEA4-5	KCl
1200	1.31105	AtLEA4-5	KCl
1200	1.40719	AtLEA4-5	KCl
1200	1.37389	AtLEA4-5	KCl
1200	1.3467	AtLEA4-5	KCl
1200	1.30761	AtLEA4-5	KCl
1200	1.35461	AtLEA4-5	KCl
1200	1.34048	AtLEA4-5	KCl
1200	1.36879	AtLEA4-5	KCl
1200	1.34374	AtLEA4-5	KCl
1600	1.6899	AtLEA4-5	KCl
1600	1.5898	AtLEA4-5	KCl
1600	1.68325	AtLEA4-5	KCl
1600	1.71741	AtLEA4-5	KCl
1600	1.67476	AtLEA4-5	KCl
1600	1.63734	AtLEA4-5	KCl
1600	1.55634	AtLEA4-5	KCl
1600	1.61121	AtLEA4-5	KCl
1600	1.56237	AtLEA4-5	KCl
2000	1.80935	AtLEA4-5	KCl
2000	1.83885	AtLEA4-5	KCl
2000	1.76886	AtLEA4-5	KCl
2000	1.81524	AtLEA4-5	KCl
2000	1.81884	AtLEA4-5	KCl
2000	1.78015	AtLEA4-5	KCl
2000	1.68676	AtLEA4-5	KCl
2000	1.74931	AtLEA4-5	KCl
2000	1.74738	AtLEA4-5	KCl
2400	1.84186	AtLEA4-5	KCl
2400	1.81531	AtLEA4-5	KCl
2400	1.8034	AtLEA4-5	KCl
2400	1.80246	AtLEA4-5	KCl
2400	1.80272	AtLEA4-5	KCl
2400	1.87584	AtLEA4-5	KCl
2400	1.7729	AtLEA4-5	KCl
2400	1.7273	AtLEA4-5	KCl
2400	1.72452	AtLEA4-5	KCl
2800	1.85535	AtLEA4-5	KCl
2800	1.83362	AtLEA4-5	KCl
2800	1.83873	AtLEA4-5	KCl
2800	1.7833	AtLEA4-5	KCl
2800	1.80285	AtLEA4-5	KCl
2800	1.67902	AtLEA4-5	KCl
2800	1.8116	AtLEA4-5	KCl
2800	1.71554	AtLEA4-5	KCl
2800	1.67637	AtLEA4-5	KCl
0	1.00977	AtLEA4-5	Sorbitol
0	0.98172	AtLEA4-5	Sorbitol
0	1.00851	AtLEA4-5	Sorbitol
0	1.01883	AtLEA4-5	Sorbitol
0	0.982397	AtLEA4-5	Sorbitol
0	0.998774	AtLEA4-5	Sorbitol
0	0.997487	AtLEA4-5	Sorbitol
0	1.00241	AtLEA4-5	Sorbitol
0	1.0001	AtLEA4-5	Sorbitol
200	1.02911	AtLEA4-5	Sorbitol
200	1.03064	AtLEA4-5	Sorbitol
200	1.02661	AtLEA4-5	Sorbitol
200	1.03839	AtLEA4-5	Sorbitol
200	1.05258	AtLEA4-5	Sorbitol
200	1.09421	AtLEA4-5	Sorbitol
200	1.00839	AtLEA4-5	Sorbitol
200	1.02792	AtLEA4-5	Sorbitol
200	1.00879	AtLEA4-5	Sorbitol
400	1.0533	AtLEA4-5	Sorbitol
400	1.11677	AtLEA4-5	Sorbitol
400	1.12927	AtLEA4-5	Sorbitol
400	1.10608	AtLEA4-5	Sorbitol
400	1.10173	AtLEA4-5	Sorbitol
400	1.12589	AtLEA4-5	Sorbitol
400	1.06469	AtLEA4-5	Sorbitol
400	1.07701	AtLEA4-5	Sorbitol
400	1.06504	AtLEA4-5	Sorbitol
600	1.20391	AtLEA4-5	Sorbitol
600	1.23187	AtLEA4-5	Sorbitol
600	1.23122	AtLEA4-5	Sorbitol
600	1.23682	AtLEA4-5	Sorbitol
600	1.22208	AtLEA4-5	Sorbitol
600	1.22977	AtLEA4-5	Sorbitol
600	1.21585	AtLEA4-5	Sorbitol
600	1.1761	AtLEA4-5	Sorbitol
600	1.1994	AtLEA4-5	Sorbitol
800	1.4074	AtLEA4-5	Sorbitol
800	1.40778	AtLEA4-5	Sorbitol
800	1.41431	AtLEA4-5	Sorbitol
800	1.3895	AtLEA4-5	Sorbitol
800	1.42832	AtLEA4-5	Sorbitol
800	1.38887	AtLEA4-5	Sorbitol
800	1.37989	AtLEA4-5	Sorbitol
800	1.32191	AtLEA4-5	Sorbitol
800	1.3284	AtLEA4-5	Sorbitol
1000	1.567	AtLEA4-5	Sorbitol
1000	1.48139	AtLEA4-5	Sorbitol
1000	1.5396	AtLEA4-5	Sorbitol
1000	1.57308	AtLEA4-5	Sorbitol
1000	1.58841	AtLEA4-5	Sorbitol
1000	1.61622	AtLEA4-5	Sorbitol
1000	1.51253	AtLEA4-5	Sorbitol
1000	1.45087	AtLEA4-5	Sorbitol
1000	1.55043	AtLEA4-5	Sorbitol
1200	1.64242	AtLEA4-5	Sorbitol
1200	1.69933	AtLEA4-5	Sorbitol
1200	1.67614	AtLEA4-5	Sorbitol
1200	1.67062	AtLEA4-5	Sorbitol
1200	1.66497	AtLEA4-5	Sorbitol
1200	1.69559	AtLEA4-5	Sorbitol
1200	1.68635	AtLEA4-5	Sorbitol
1200	1.6576	AtLEA4-5	Sorbitol
1200	1.68992	AtLEA4-5	Sorbitol
1400	1.73848	AtLEA4-5	Sorbitol
1400	1.69015	AtLEA4-5	Sorbitol
1400	1.69693	AtLEA4-5	Sorbitol
1400	1.65443	AtLEA4-5	Sorbitol
1400	1.77335	AtLEA4-5	Sorbitol
1400	1.69869	AtLEA4-5	Sorbitol
1400	1.74097	AtLEA4-5	Sorbitol
1400	1.7584	AtLEA4-5	Sorbitol
1400	1.72669	AtLEA4-5	Sorbitol

[truncated: 40 more sheets: Supplementary Fig 1f, Supplementary Fig 1g, Supplementary Fig 1h, Supplementary Fig 2b, Supplementary Fig 3b, Fig 2a, Fig 2b, Supplementary Fig 4a, Supplementary Fig 4b, Fig 3a, Fig 3b, Fig 3c, Fig 3d, Fig 4b, Fig 4d, Fig 4e, Fig 4f, Fig 4g, Fig 4i, Fig 4j …]
